# Supplementary material for: Experimental Comparison of Elastomeric Materials for Hydraulic Seal Durability Under Reciprocating Conditions
Source: Polymers (Basel). 2025 Nov 30;17(23):3198. doi: 10.3390/polym17233198 (PMC12694298; doi:10.3390/polym17233198)
Supplement: Supplementary file 1 [file polymers-17-03198-s001.zip]

Archive with 1 entries (1 files):
- polymers-4015118-supplementary.pdf
